# Supplementary material for: Emergence and evolution of epizootic hemorrhagic disease virus in the Mediterranean region: spatio-temporal dynamics and epidemiological insights
Source: Front Vet Sci. 2025 Jul 29;12:1569244. doi: 10.3389/fvets.2025.1569244 (PMC12341390; doi:10.3389/fvets.2025.1569244)
Supplement: Supplementary Material 1 — Metadata of VP2 and VP5 segments of EHDV used in this study. [file Supplementary_file_1.zip]

Archive with 4 entries (3 files):
- Supplementary Material/
- Supplementary Material/Supplementary material 1.xlsx
- Supplementary Material/Supplementary material 2.kml
- Supplementary Material/Supplementary material 3.kml
