# Supplementary material for: Emergence and evolution of epizootic hemorrhagic disease virus in the Mediterranean region: spatio-temporal dynamics and epidemiological insights
Source: Front Vet Sci. 2025 Jul 29;12:1569244. doi: 10.3389/fvets.2025.1569244 (PMC12341390; doi:10.3389/fvets.2025.1569244)
Supplement: Supplementary Material 1 — Metadata of VP2 and VP5 segments of EHDV used in this study. [file Supplementary_file_1.zip › Supplementary Material/Supplementary material 1.xlsx]

## Sheet: VP2
Strain	Country	Year	Host	Serotype
OP971148_Tunisia_2022_Cervu_8	Tunisia	2022	Deer	8
OP971138_Tunisia_2022_Bo_8	Tunisia	2022	Cattle	8
OP971128_Tunisia_2022_Bo_8	Tunisia	2022	Cattle	8
OP971118_Tunisia_2022_Bo_8	Tunisia	2022	Cattle	8
OP937332_Tunisia_2022_Culicoide_8	Tunisia	2022	Culicoides	8
OP897561_Tunisia_2022_Cervu_8	Tunisia	2022	Deer	8
OP897551_Tunisia_2022_Cervu_8	Tunisia	2022	Deer	8
OP897541_Tunisia_2021_Bo_8	Tunisia	2021	Cattle	8
OP897531_Tunisia_2021_Bo_8	Tunisia	2021	Cattle	8
OP897521_Tunisia_2021_Bo_8	Tunisia	2021	Cattle	8
OP897511_Tunisia_2021_Bo_8	Tunisia	2021	Cattle	8
OP897501_Tunisia_2021_Bo_8	Tunisia	2021	Cattle	8
PP416269_Spain_2023_cattle_8	Spain	2023	Cattle	8
PP416270_Spain_2023_deer_8	Spain	2023	Deer	8
PP416268_Spain_2023_cattle_8	Spain	2023	Cattle	8
PP416267_Spain_Oct-2023_cattle_8	Spain	2023	Cattle	8
PP416266_Spain_Aug-2023_cattle_8	Spain	2023	Cattle	8
PP416265_Spain_Jul-2023_deer_8	Spain	2023	Deer	8
PP416264_Spain_Jun-2023_deer_8	Spain	2023	Deer	8
PP199342_France_2023_bovine_8	France	2023	Cattle	8
PP199332_France_2023_bovine_8	France	2023	Cattle	8
PP199322_France_2023_bovine_8	France	2023	Cattle	8
OR188850_Spain_Dec-2022_Deer_8	Spain	2022	Deer	8
OR188849_Spain_Dec-2022_Deer_8	Spain	2022	Deer	8
OR188848_Spain_Dec-2022_Deer_8	Spain	2022	Deer	8
OQ625430_Spain_Nov-2022_bovine_8	Spain	2022	Cattle	8
OP897276_Italy_04-Nov-2022_Bo_8	Italy	2022	Cattle	8
OP897266_Italy_28-Oct-2022_Bo_8	Italy	2022	Cattle	8
OM502374_Israel_13-Oct-2015_cattle_6	Israel	2015	Cattle	6
OP381191_Tunisia_28-Sep-2021_Bo_8	Tunisia	2021	Cattle	8
KY513472_Israel_20-Nov-2015_cattle_6	Israel	2015	Cattle	6
KY513471_Israel_10-Oct-2015_cattle_6	Israel	2015	Cattle	6
KY513470_Israel_06-Nov-2015_cattle_Unknown	Israel	2015	Cattle	6
KY513469_Israel_20-Oct-2015_cattle_6	Israel	2015	Cattle	6
KY513468_Israel_12-Oct-2015_cattle_6	Israel	2015	Cattle	6
KY513467_Israel_04-Oct-2015_cattle_6	Israel	2015	Cattle	6
KY513466_Israel_27-Sep-2015_cattle_6	Israel	2015	Cattle	6
KY513465_Israel_26-Sep-2015_cattle_6	Israel	2015	Cattle	6
KU523923_Israel_13-Oct-2015_bovine_6	Israel	2015	Cattle	6
KU523922_Israel_12-Oct-2015_bovine_6	Israel	2015	Cattle	6
KC986822_Tunisia_2006_bovine_6	Tunisia	2006	Cattle	6
JQ436731_France_Dec-2010_cattle_6	France	2010	Cattle	6
HQ848380_France_Jul-2010_bovine_6	France	2010	Cattle	6
HQ848379_France_Feb-2009_bovine_6	France	2009	Cattle	6
HQ222817_France_Feb-2003_bovine_6	France	2003	Cattle	6
HM156730_Morocco_Oct-2006_cattle_EHDV-6[W]	Morocco	2006	Cattle	6
HM156729_Algeria_Aug-2006_cattle_EHDV-6[W]	Algeria	2006	Cattle	6
AM745068_1_Epizootic_hemorrhagic_disease_virus_(serotype_6__strain_318)_segment_2	Bahrain	1983	Unknown	6
HM636908_1_Epizootic_hemorrhagic_disease_virus_isolate_M44_96_VP2_protein_gene_complete_cds	South_Africa	1996	Cattle	6
GQ385940_1_Epizootic_hemorrhagic_disease_virus_isolate_M44_96_VP2_protein_gene_partial_cds	South_Africa	1996	Cattle	6
MH845390_1_Epizootic_hemorrhagic_disease_virus_6_isolate_USA2012_IL_12-38993-2_segment_2_complete_sequence	USA	2012	Cattle	6
KF570134_1_Epizootic_hemorrhagic_disease_virus_strain_C_cervidae_Ohio_12-3437-8_2012_VP2_protein_(VP2)_gene_complete_cds	USA	2012	Cattle	6
OQ679894_1_Epizootic_hemorrhagic_disease_virus_6_strain_reindeer_Minnesota_20-026082_2020_segment_2_viral_protein_2_(VP2)_gene_partial_cds	USA	2020	Deer	6
OQ679931_1_Epizootic_hemorrhagic_disease_virus_6_strain_white-tailed_deer_Minnesota_21-028115_2021_segment_2_viral_protein_2_(VP2)_gene_partial_cds	USA	2021	Deer	6
OQ679904_1_Epizootic_hemorrhagic_disease_virus_6_strain_deer_Iowa_21-025321_2021_segment_2_viral_protein_2_(VP2)_gene_complete_cds	USA	2021	Deer	6
HM641773_1_Epizootic_hemorrhagic_disease_virus_isolate_CC_304-06_complete_sequence	USA	2006	Deer	6
MG886401_1_Epizootic_hemorrhagic_disease_virus_6_isolate_OV208_VP2_(VP2)_gene_complete_cds	USA	2016	Deer	6
AM745058_1_Epizootic_hemorrhagic_disease_virus_(serotype_8__strain_CPR_3961A)_segment_2	Australia	1982	Unknown	8
AM745008_1_Epizootic_hemorrhagic_disease_virus_(serotype_1__strain_IbAr22619)_segment_2	Nigeria	1967	Unknown	1
NC_013397_1_Epizootic_hemorrhagic_disease_virus_(serotype_1__strain_New_Jersey)_segment_2	USA	1955	Unknown	1
KF570114_1_Epizootic_hemorrhagic_disease_virus_strain_C_cervidae_Texas_10-0235-1_2010_VP2_protein_(VP2)_gene_complete_cds	USA	2010	Deer	1
KX442582_1_Epizootic_hemorrhagic_disease_virus_isolate_EHDV-1_15-01_(162)_segment_2_complete_sequence	Ecuador	2015	Cattle	1
KU140742_1_Epizootic_hemorrhagic_disease_virus_isolate_EHD1_USA2010_AL_E-10-4624_VP2_protein_(VP2)_gene_complete_cds	USA	2010	Deer	1
KU140745_1_Epizootic_hemorrhagic_disease_virus_isolate_EHD1_USA2008_TX_Parker-A_VP2_protein_(VP2)_gene_complete_cds	USA	2008	Deer	1
KU140746_1_Epizootic_hemorrhagic_disease_virus_isolate_EHD1_USA2006_MO_CC211-06_VP2_protein_(VP2)_gene_complete_cds	USA	2006	Deer	1
KU140747_1_Epizootic_hemorrhagic_disease_virus_isolate_EHD1_USA2006_LA_CC332-06_VP2_protein_(VP2)_gene_complete_cds	USA	2006	Deer	1
MG737825_1_Epizootic_hemorrhagic_disease_virus_strain_C_cervidae_Texas_14-04039-2_2014_cervidae_VP2_gene_complete_cds	USA	2014	Deer	1
MF688827_1_Epizootic_hemorrhagic_disease_virus_1_isolate_OV202_VP2_protein_(VP2)_gene_complete_cds	USA	2015	Deer	1

## Sheet: VP5
Strain	Country	Year	Host	Serotype
OP971142_Tunisia_2022_Bo_8	Tunisia	2022	Cattle	8
OP971132_Tunisia_2022_Bo_8	Tunisia	2022	Cattle	8
OP971122_Tunisia_2022_Bo_8	Tunisia	2022	Cattle	8
OP937336_Tunisia_2022_Culicoide_8	Tunisia	2022	Culicoides	8
OP897565_Tunisia_2022_Cervu_8	Tunisia	2022	Deer	8
OP897555_Tunisia_2022_Cervu_8	Tunisia	2022	Deer	8
OP897545_Tunisia_2021_Bo_8	Tunisia	2021	Cattle	8
OP897535_Tunisia_2021_Bo_8	Tunisia	2021	Cattle	8
OP897525_Tunisia_2021_Bo_8	Tunisia	2021	Cattle	8
OP897515_Tunisia_2021_Bo_8	Tunisia	2021	Cattle	8
OP897505_Tunisia_2021_Bo_8	Tunisia	2021	Cattle	8
KC986823_Tunisia_2006_bovine_6	Tunisia	2006	Cattle	6
OP971152_Tunisia_2022_Cervu_8	Tunisia	2022	Deer	8
PP199346_France_2023_bovine_8	France	2023	Cattle	8
PP199336_France_2023_bovine_8	France	2023	Cattle	8
PP199326_France_2023_bovine_8	France	2023	Cattle	8
OP897280_Italy_04Nov2022_Bo_8	Italy	2022	Cattle	8
OP897270_Italy_28Oct2022_Bo_8	Italy	2022	Cattle	8
OM502378_Israel_13Oct2015_cattle_6	Israel	2015	Cattle	6
OP381195_Tunisia_28Sep2021_Bo_8	Tunisia	2021	Cattle	8
JQ085920_France_2010_Bo_EHDV	France	2010	Cattle	6
KU173879_Italy_28Apr2011_Unknown_2	Italy	2011	Unknown	2
KM391753_Israel_18Oct2006_cattle_Unknown	Israel	2006	Cattle	7
KM391734_Israel_18Oct2006_cattle_Unknown	Israel	2006	Cattle	7
KM391726_Israel_18Oct2006_cattle_Unknown	Israel	2006	Cattle	7
JQ070182_Israel_2006_Bo_7	Israel	2006	Cattle	7
LC757736_1_Epizootic_hemorrhagic_disease_virus_6_HG1_E_15_RNA_segment_6_complete_cds	Japan	2015	Cattle	6
LC757728_1_Epizootic_hemorrhagic_disease_virus_6_ON3_E_14_RNA_segment_6_complete_cds	Japan	2014	Cattle	6
AM744992_1_Epizootic_hemorrhagic_disease_virus_serotype_2_strain_439_segment_6	Australia	1979	Unknown	2
AM745072_1_Epizootic_hemorrhagic_disease_virus_serotype_6_strain_318_segment_6	Bahrain	1983	Unknown	6
GQ387639_1_Epizootic_hemorrhagic_disease_virus_isolate_M44_96_VP5_protein_gene_complete_cds	South_Africa	1996	Cattle	6
HM636912_1_Epizootic_hemorrhagic_disease_virus_isolate_M44_96_VP5_protein_gene_complete_cds	South_Africa	1996	Cattle	6
AM745012_1_Epizootic_hemorrhagic_disease_virus_serotype_1_strain_IbAr22619_segment_6	Nigeria	1967	Unknown	1
NC_013401_1_Epizootic_hemorrhagic_disease_virus_serotype_1_strain_New_Jersey_segment_6	USA	1955	Unknown	1
KU140842_1_Epizootic_hemorrhagic_disease_virus_isolate_EHD1_USA2006_MO_CC21106_VP5_protein_VP5_gene_complete_cds	USA	2006	Deer	1
KU140843_1_Epizootic_hemorrhagic_disease_virus_isolate_EHD1_USA2006_LA_CC33206_VP5_protein_VP5_gene_complete_cds	USA	2006	Deer	1
KU140838_1_Epizootic_hemorrhagic_disease_virus_isolate_EHD1_USA2010_AL_E104624_VP5_protein_VP5_gene_complete_cds	USA	2010	Deer	1
KU140841_1_Epizootic_hemorrhagic_disease_virus_isolate_EHD1_USA2008_TX_ParkerA_VP5_protein_VP5_gene_complete_cds	USA	2008	Deer	1
MF688830_1_Epizootic_hemorrhagic_disease_virus_1_isolate_OV202_VP5_protein_VP5_gene_complete_cds	USA	2015	Deer	1
KU140840_1_Epizootic_hemorrhagic_disease_virus_isolate_EHD1_USA2010_AL_E104296_VP5_protein_VP5_gene_complete_cds	USA	2010	Deer	1
MG737828_1_Epizootic_hemorrhagic_disease_virus_strain_C_cervidae_Texas_14040392_2014_cervidae_VP5_gene_complete_cds	USA	2014	Deer	1
KF570117_1_Epizootic_hemorrhagic_disease_virus_strain_C_cervidae_Texas_1002351_2010_VP5_protein_VP5_gene_complete_cds	USA	2010	Deer	1
HM641777_1_Epizootic_hemorrhagic_disease_virus_isolate_CC_30406_complete_sequence	USA	2006	Deer	6
MG886404_1_Epizootic_hemorrhagic_disease_virus_6_isolate_OV208_VP5_VP5_gene_complete_cds	USA	2006	Deer	6
MK919259_1_Epizootic_hemorrhagic_disease_virus_strain_Trinidad_EHDV6_2013_segment_6_complete_sequence	Trinidad_and_Tobago	2013	Cattle	6
GQ387638_1_Epizootic_hemorrhagic_disease_virus_isolate_CC_30406_VP5_protein_gene_complete_cds	USA	2006	Deer	6
MG737848_1_Epizootic_hemorrhagic_disease_virus_strain_C_cervidae_Texas_14034251_2014_cervidae_VP5_gene_complete_cds	USA	2014	Deer	1
KF570137_1_Epizootic_hemorrhagic_disease_virus_strain_C_cervidae_Ohio_1234378_2012_VP5_protein_VP5_gene_complete_cds	USA	2012	Deer	1
OK500222_1_Epizootic_hemorrhagic_disease_virus_isolate_OV1248_FL_EHDV6_segment_6_OC2_VP5_gene_complete_cds	USA	2019	Deer	6
MH845394_1_Epizootic_hemorrhagic_disease_virus_6_isolate_USA2012_IL_12389932_segment_6_complete_sequence	USA	2012	Cattle	6
OQ679898_1_Epizootic_hemorrhagic_disease_virus_6_strain_reindeer_Minnesota_20026082_2020_segment_6_viral_protein_5_VP5_gene_complete_cds	USA	2020	Deer	6
OQ679935_1_Epizootic_hemorrhagic_disease_virus_6_strain_whitetailed_deer_Minnesota_21028115_2021_segment_6_viral_protein_5_VP5_gene_complete_cds	USA	2021	Deer	6
OK106270_1_Epizootic_hemorrhagic_disease_virus_isolate_OV1321_FL_EHDV6_segment_6_OC2_VP5_gene_complete_cds	USA	2019	Deer	6
OQ679917_1_Epizootic_hemorrhagic_disease_virus_6_strain_cattle_Iowa_21026395_2021_segment_6_viral_protein_5_VP5_gene_partial_cds	USA	2021	Cattle	6
OQ679925_1_Epizootic_hemorrhagic_disease_virus_6_strain_whitetailed_deer_Minnesota_21027870_2021_segment_6_viral_protein_5_VP5_gene_complete_cds	USA	2021	Deer	6
OQ679908_1_Epizootic_hemorrhagic_disease_virus_6_strain_deer_Iowa_21025321_2021_segment_6_viral_protein_5_VP5_gene_complete_cds	USA	2021	Deer	6
AM745062_1_Epizootic_hemorrhagic_disease_virus_serotype_8_strain_CPR_3961A_segment_6	Australia	1982	Unknown	8
JQ085902_1_Epizootic_hemorrhagic_disease_virus_6_isolate_0863835_VP5_protein_VP5_gene_partial_cds	USA	2008	Deer	6
JQ085899_1_Epizootic_hemorrhagic_disease_virus_6_isolate_08750_VP5_protein_VP5_gene_partial_cds	USA	2008	Deer	6
JQ085903_1_Epizootic_hemorrhagic_disease_virus_6_isolate_CC_311A09_VP5_protein_VP5_gene_partial_cds	USA	2009	Deer	6
JQ085898_1_Epizootic_hemorrhagic_disease_virus_6_isolate_CC_43307_VP5_protein_VP5_gene_partial_cds	USA	2007	Deer	6
JQ085905_1_Epizootic_hemorrhagic_disease_virus_6_isolate_CC_19910_VP5_protein_VP5_gene_partial_cds	USA	2010	Deer	6
JQ085893_1_Epizootic_hemorrhagic_disease_virus_6_isolate_CC_28606_VP5_protein_VP5_gene_partial_cds	USA	2006	Deer	6
LC202956_1_Epizootic_hemorrhagic_disease_virus_2_VP5_gene_for_VP5_protein_complete_cds_strain_NS1_P_00	Japan	2000	Cattle	2
MK656458_1_Epizootic_hemorrhagic_disease_virus_7_strain_YN0904_segment_6_complete_sequence	China	2013	Cattle	7
LC202959_1_Epizootic_hemorrhagic_disease_virus_7_VP5_gene_for_VP5_protein_complete_cds_strain_ON23_E_06	Japan	2006	Cattle	7
OM953818_1_Epizootic_hemorrhagic_disease_virus_strain_YNV_032_segment_6_complete_sequence	China	2020	Culicoides	7
LC552733_1_Epizootic_hemorrhagic_disease_virus_7_FO1_E_16_genomic_RNA_segment_6_complete_sequence	Japan	2016	Cattle	7
AM745002_1_Epizootic_hemorrhagic_disease_virus_serotype_2_strain_Alberta_segment_6	Canada	1962	Unknown	2
KU140833_1_Epizootic_hemorrhagic_disease_virus_isolate_EHD2_USA1975_ID_765460M3231375_VP5_protein_VP5_gene_complete_cds	USA	1975	Deer	2
GQ387640_1_Epizootic_hemorrhagic_disease_virus_isolate_CC_612D07_VP5_protein_gene_complete_cds	USA	2007	Cattle	2
MH845294_1_Epizootic_hemorrhagic_disease_virus_2_isolate_USA2012_MN_1241125_segment_6_complete_sequence	USA	2012	Cattle	2
MH845284_1_Epizootic_hemorrhagic_disease_virus_2_isolate_USA2012_NE_12NE0024A_segment_6_complete_sequence	USA	2012	Cattle	2
KF570127_1_Epizootic_hemorrhagic_disease_virus_strain_C_cervidae_Pennsylvania_1131741_2011_VP5_protein_VP5_gene_complete_cds	USA	2011	Deer	2
MH845364_1_Epizootic_hemorrhagic_disease_virus_2_isolate_USA2012_SD_1235677_segment_6_complete_sequence	USA	2012	Cattle	2
MK959011_1_Epizootic_hemorrhagic_disease_virus_2_isolate_OV862_VP5_VP5_gene_complete_cds	USA	2018	Deer	2
KU140824_1_Epizootic_hemorrhagic_disease_virus_isolate_EHD2_USA2011_KS_CC11295_VP5_protein_VP5_gene_complete_cds	USA	2011	Deer	2
MH845254_1_Epizootic_hemorrhagic_disease_virus_2_isolate_USA2012_IA_1236567_segment_6_complete_sequence	USA	2012	Cattle	2
KU140823_1_Epizootic_hemorrhagic_disease_virus_isolate_EHD2_USA2012_MO_CC12351_VP5_protein_VP5_gene_complete_cds	USA	2012	Deer	2
MH845384_1_Epizootic_hemorrhagic_disease_virus_2_isolate_USA2012_OH_1243618_segment_6_complete_sequence	USA	2012	Cattle	2
MH845324_1_Epizootic_hemorrhagic_disease_virus_2_isolate_USA2012_NE_12365427_segment_6_complete_sequence	USA	2012	Cattle	2
MH845274_1_Epizootic_hemorrhagic_disease_virus_2_isolate_USA2012_NE_1235934_segment_6_complete_sequence	USA	2012	Cattle	2
MG737838_1_Epizootic_hemorrhagic_disease_virus_strain_C_cervidae_Illinois_15037991_2015_cervidae_VP5_gene_complete_cds	USA	2015	Deer	2
KU140830_1_Epizootic_hemorrhagic_disease_virus_isolate_EHD2_USA1993_AL_CC11093_VP5_protein_VP5_gene_complete_cds	USA	1993	Unknown	2
MK754243_1_Epizootic_hemorrhagic_disease_virus_2_isolate_IL41747_VP5_protein_gene_complete_cds	USA	2018	Deer	2
KU140829_1_Epizootic_hemorrhagic_disease_virus_isolate_EHD2_USA1993_SC_CC14093_VP5_protein_VP5_gene_complete_cds	USA	1993	Unknown	2
KU140834_1_Epizootic_hemorrhagic_disease_virus_isolate_EHD2_USA1971_MI_SS65DEER137_VP5_protein_VP5_gene_complete_cds	USA	1971	Deer	2
KU140828_1_Epizootic_hemorrhagic_disease_virus_isolate_EHD2_USA1993_WV_CC11893_VP5_protein_VP5_gene_complete_cds	USA	1993	Unknown	2
MT013319_1_Epizootic_hemorrhagic_disease_virus_strain_JC13C673_segment_S6_complete_sequence	China	2013	Culicoides	10
MT013329_1_Epizootic_hemorrhagic_disease_virus_strain_JC13C644_segment_S6_complete_sequence	China	2013	Culicoides	10
LC202955_1_Epizootic_hemorrhagic_disease_virus_VP5_gene_for_VP5_protein_complete_cds_strain_ON4_B_98	Japan	1998	Cattle	10
